# Supplementary material for: Femoral vein occlusion after VASCADE MVP resolved without surgery: a case report
Source: Eur Heart J Case Rep. 2025 Nov 8;9(12):ytaf581. doi: 10.1093/ehjcr/ytaf581 (PMC12712613; doi:10.1093/ehjcr/ytaf581)
Supplement: ytaf581_Supplementary_Data [file ytaf581_Supplementary_Data.zip]

Archive with 6 entries (6 files):
- Supplementary Video S2.mp4
- Supplementary Video S3.mp4
- Figure S2_greyscale.tif
- Supplementary Figure legends.docx
- Figure S1_CMYK.tif
- Supplementary Video S1.mp4
